# Supplementary material for: Intra-articular injection of decellularized extracellular matrices in the treatment of osteoarthritis in rabbits
Source: PeerJ. 2020 Apr 22;8:e8972. doi: 10.7717/peerj.8972 (PMC7183306; doi:10.7717/peerj.8972)
Supplement: Supplemental Information 1 [file peerj-08-8972-s001.zip › Figures/Figure 1 B and C.xlsx]

## Sheet: Sheet1
	Before	After
GAG/wet weight(ug/mg)	5.621	5.088
	5.691	5.22
	5.726	4.911
DNA/wet weight(ug/mg)
	0.914	0.17
	0.81	0.17
	0.964	0.166
